# Supplementary material for: Co-Inoculation Between Bacteria and Algae from Biological Soil Crusts and Their Effects on the Growth of Poa annua and Sandy Soils Quality
Source: Microorganisms. 2025 Jul 30;13(8):1778. doi: 10.3390/microorganisms13081778 (PMC12388612; doi:10.3390/microorganisms13081778)
Supplement: Supplementary file 1 [file microorganisms-13-01778-s001.zip]

Archive with 1 entries (1 files):
- microorganisms-3618211-supplementary.pdf
